# Supplementary material for: A Qualitative Study of Rural Plant-Based Eaters’ Knowledge and Practices for Nutritional Adequacy
Source: Nutrients. 2024 Oct 16;16(20):3504. doi: 10.3390/nu16203504 (PMC11510633; doi:10.3390/nu16203504)
Supplement: Supplementary file 1 [file nutrients-16-03504-s001.zip]

Archive with 3 entries (3 files):
- Supplement S1. Diet Survey.pdf
- Supplement S2. Semi-Structured Interview Guide.pdf
- Supplement S3. Nutrients of Concern Codebook.pdf
